# Supplementary material for: Structural diversity and evolution of the N-terminal isoform-specific region of ecdysone receptor-A and -B1 isoforms in insects
Source: BMC Evol Biol. 2010 Feb 12;10:40. doi: 10.1186/1471-2148-10-40 (PMC2829036; doi:10.1186/1471-2148-10-40)
Supplement: Additional file 5 — Sequence alignments of the isoform-specific regions of the EcR-A and -B1 isoforms. Aligned sequences of the five types of the A isoform-specific regions and seven types of the B1 isoform-specific regions. These files can be viewed with: CLUSTAL X. [file 1471-2148-10-40-S5.ZIP]

Archive with 20 entries (17 files):
- Additional file 5/
- Additional file 5/.DS_Store
- __MACOSX/
- __MACOSX/Additional file 5/
- __MACOSX/Additional file 5/._.DS_Store
- Additional file 5/Type-1 A isoform-specific region.fasta
- Additional file 5/Type-1 B1 isoform-specific region.fasta
- Additional file 5/Type-2 A isoform-specific region.fasta
- Additional file 5/Type-2 B1 isoform-specific region.fasta
- __MACOSX/Additional file 5/._Type-2 B1 isoform-specific region.fasta
- Additional file 5/Type-2' B1 isoform-specific region.fasta
- __MACOSX/Additional file 5/._Type-2' B1 isoform-specific region.fasta
- Additional file 5/Type-3 A isoform-specific region.fasta
- Additional file 5/Type-3 B1 isoform-specific region.fasta
- Additional file 5/Type-4 A isoform-specific region.fasta
- Additional file 5/Type-4 B1 isoform-specific region.fasta
- __MACOSX/Additional file 5/._Type-4 B1 isoform-specific region.fasta
- Additional file 5/Type-5 A isoform-specific region.fasta
- Additional file 5/Type-5 B1 isoform-specific region.fasta
- Additional file 5/Type-6 B1 isoform-specific region.fasta
