# Supplementary material for: Structural diversity and evolution of the N-terminal isoform-specific region of ecdysone receptor-A and -B1 isoforms in insects
Source: BMC Evol Biol. 2010 Feb 12;10:40. doi: 10.1186/1471-2148-10-40 (PMC2829036; doi:10.1186/1471-2148-10-40)
Supplement: Additional file 5 — Sequence alignments of the isoform-specific regions of the EcR-A and -B1 isoforms. Aligned sequences of the five types of the A isoform-specific regions and seven types of the B1 isoform-specific regions. These files can be viewed with: CLUSTAL X. [file 1471-2148-10-40-S5.ZIP › Additional file 5/Type-1 A isoform-specific region.fasta]

>Daphnia_magna/1-258
------MEGVVISGAETQQQQQRIRLASSV----------------------------------------------
---LS--VATIIKTEPRNSDSPTTTPLQQQQQHNSSSSCSSPSPSSASSIRRSRSRISTGGGSPLGSSPSPTSPSA
AMHPISMSLLHSSSPSSSHHHHPHHPHQSFYGGGSTTPTLVGASASVHSPSPLKRSRHININNNNNNSSSSAMEE-
--WLPSP-GQMSVDSMSPPPPPSSSSMSMRADGLLEPGQQQQLQQQRASSNGHSTL--PPSVISSS-----NGYSP
-SPMSTGSYEPPFSPGGGGGKLG-
>Ornithodoros_moubata/1-161
----MDADS-LRQQTQGKPRQSNHQYRSTLVSVQPPQPLRCASHGAPNGLLYLATEGPMPPGLRGDAGGALAGQAS
PPALSPNLPSIVKVEPRLP-SPCVS---SADGG-------------------------------------------
-----------------------------------------------MAYSPSKRIR---------------QDDA
GSWIASPGSQLS-------------------------------------------LSPPP-LLNGTANSSNNGLSP
AS-CS--SYD-TYSP-----RGPC
>Amblyomma_americanum/1-140
----MLSELQL--QPLGRRSAAAAP--SSDEV------------ASM--KPMLLQAAQ------GGAGG-LAA-GS
PPALSPNLPSVVKVEPRLP-SPCVGGAASGDGGPV-----------------------------------------
---------------------------------------------------PPKRVR---------------QDDA
GAWISSPSSQMSVGS----------------------------------------LSPPPPLLNGVANSS--GLSP
VSNCS--SYD-TYSP-----RGPC
>Nephila_clavata/1-143
MKMNMMMEEVV-GRLLNKNGTIPFPGRSSWDLQRPVPSPPQMGEAKAYNLKMLR--------DPSPAGGALAGQAS
PPALSPNLPSIVKMEPRLP-SPCN-----GDP--------------------------------------------
-------------------------------------------------FSPSKRTK---------------QED-
GTWLPSP-SQMSIDSS---------------------------------------VSPPP-LV--------NGHSP
-T--S--SYD-AYCS----SKD--
>Liocheles_australasiae/1-151
------MEYAR--APLAHLTTYTNNNNSSNYGMKP---------------VMLSSSLRIS--EASSGGGAVAGHAS
PPALSPNLPSIVKVEPRLP-SPCLNN--NLDQSVNHNVISNG----------------------------------
-----------------------------------------------NAYSPNKRIR---------------QED-
GTWIPSP-SQMSMGSISPPP----------------------------MVNGHS------MMVN-------NGLSP
VSMVS--SYDP-YSP-----KG--
