# Supplementary material for: Structural diversity and evolution of the N-terminal isoform-specific region of ecdysone receptor-A and -B1 isoforms in insects
Source: BMC Evol Biol. 2010 Feb 12;10:40. doi: 10.1186/1471-2148-10-40 (PMC2829036; doi:10.1186/1471-2148-10-40)
Supplement: Additional file 5 — Sequence alignments of the isoform-specific regions of the EcR-A and -B1 isoforms. Aligned sequences of the five types of the A isoform-specific regions and seven types of the B1 isoform-specific regions. These files can be viewed with: CLUSTAL X. [file 1471-2148-10-40-S5.ZIP › Additional file 5/Type-1 B1 isoform-specific region.fasta]

>Sympetrum_infuscatum/1-103
---------------------------------------------------------MQ-LEDEGDEEVSSTTPTR
AILLGPASPSMS----------------------------------------------------------------
--------------------------------------------GGSPQ--PVLSSSSDIAEVDLDFWDLDLNGQS
AMMVSMAPASFRRCSSSSGSSASSRRQRRRTSSSDTSNGSISG
>Ephemera_strigata/1-81
--------------------------------------------MRGGGNTMIHVVTMQRLGAESSPEVSSSSPMS
AMRLT-AST-------------------------------------------------------------------
----------------------------------------------SPN--PTGSSSSDIGEVDLDLWDLDLNVRG
RLAAGLHHVAS------------------------------HG
>Thermobia_domestica/1-73
-----------------------------------------------------MRYTMQ-MGDEGSLEVSSSSPAV
T---------------------------------------------------------------------------
--------------------------------------------GVSPV--PSLASS-DIGEVDLEFWDLDLNAQH
SS---------------------PNRGRGGGASSESS-GSVSG
>Ctenolepisma_villosa/1-73
-----------------------------------------------------MRYNMQ-MGDEGSPEVSSSSPAV
T---------------------------------------------------------------------------
--------------------------------------------GVSPV--PSLASS-DIGEVDLEFWDLDLNAHH
SS---------------------PNRARSGGASSESS-GSVSG
>Celuca_pugilator/1-121
--------------------------------MAKVLATARVDGMFVLGSGVATLNLST-MGDESCSEVSSSSPL-
--TSPGALSPPALVSVGVSV--------------------------------------------------------
--------------------------------------------GMSPP--TSLASS-DIGEVDLDFWDLDLNSPS
PPHGMASVASTNALLLNPRAVA---------SPSDTS--SLSG
>Daphnia_magna/1-196
---------------------------------------------------------MT-MGDHG--EVSSSSSVP
MTTSPSASWQSNRAANQQQQLKYPYGHVTRGANKMLASYSLPGQVMRSNAVSTTTANGHRHPLLHQHAHHGSNQQS
TGLMQPPSFAANGGAGGGIVAATTAGTTVLTGLHHHNQLHLLNNGGSPSDEHSLPSS-DIGEVDLDLWDLDINGPS
VSPQSSTGGGHSPA-VPPGRR-----------SSDTS--STSG
>Thereuopoda_clunifera/1-63
---------------------------------------------------------MT-MGDVGSPEVSSSQR-P
EY--------------------------------------------------------------------------
--------------------------------------------VESPV--RSLVSTPDISEVDLEFWDLDINA-S
PG------------------------GKFQYSSSN----SGSG
>Nephila_clavata/1-123
MAESDSGRRPDKGPGQRVKRRRRADRSDIDIKKIVKDLLTPVSTTTSSSGSSSIGRKRS-LGDESSPEVSSSNISP
EPNNVVTTT-------------------------------------------------------------------
--------------------------------------------GVSPV--PSLAPS-DIGEVDLEFWDLDINESS
NANTI-------------------------ASTSD--------
