# Supplementary material for: Structural diversity and evolution of the N-terminal isoform-specific region of ecdysone receptor-A and -B1 isoforms in insects
Source: BMC Evol Biol. 2010 Feb 12;10:40. doi: 10.1186/1471-2148-10-40 (PMC2829036; doi:10.1186/1471-2148-10-40)
Supplement: Additional file 5 — Sequence alignments of the isoform-specific regions of the EcR-A and -B1 isoforms. Aligned sequences of the five types of the A isoform-specific regions and seven types of the B1 isoform-specific regions. These files can be viewed with: CLUSTAL X. [file 1471-2148-10-40-S5.ZIP › Additional file 5/Type-2 A isoform-specific region.fasta]

>Bombyx_mori/1-78
-------------MEL-K-HE---------------------VAY-RG-----------------------VLPGQ
VKAEPGVSH----------------------------------------------------NGHPVNGHVR-----
-------------------D--W-MAGGAAGGG--------------SPSPGAPGQ----PQP-------SN----
----------GY-----SSP-LSS-GSYGPYSP-NG
>Choristoneura_fumiferana/1-75
-------------MDL-K-HE---------------------VAY-RG-----------------------VLPGQ
VKAEPGV-H----------------------------------------------------NG-QVNGHVR-----
-------------------D--W-MAGGAGAN---------------SPSPGAVAQ----PQP-------NN----
----------GY-----SSP-LSS-GSYGPYSP-NG
>Omphisa_fuscidentalis/1-76
-------------MDL-K-HE---------------------VAY-RG------------------------LPSQ
VKAEPGVST----------------------------------------------------NGHPVNGHVR-----
-------------------E--W-MAGATAAG---------------SPSPGAAVQ----PQP-------NN----
----------GY-----SSP-LSS-SSYGPYSP-NG
>Chilo_suppressalis/1-75
-------------MDL-K-HE---------------------VAY-RG------------------------LPRQ
VKAEPGVSH----------------------------------------------------NGHQVNGHVR-----
-------------------Y--W-MAGVVGGG---------------SPSPGAATQ----P-P-------NN----
----------GY-----SSP-LSS-SSYGPYSP-NG
>Manduca_sexta/1-77
-------------MDL-K-HE---------------------VAY-RG-----------------------VLPSQ
VKAEPGVSH----------------------------------------------------NGHPVNGHVR-----
-------------------D--W-MAGGAAGGG--------------SPSPGAPTQ----PTP-------NN----
----------GY-----SSP-LSS-GSYGPYSP-N-
>Stenopsych_marmorata/1-121
-------------MDL-KQ-E--------------------LL-F-RPGPAR-----------------DELLMGV
VKAEPD--HGG------------------ASAGVGAGAGPGAASTSAPAGAP---------NGHAQGA-FSSV---
--------VKRPR--TD--D--W-LAAASPASQPAP----------LTPSPGPPGH----PYTHL-----SN----
----------GY-----SSP-MSS-GSYDPYSP-NG
>Tribolium_castaneum/1-151
MTAICS--GNLGSMDI-K-HE--------------------MI-Y-R---------------------EDDVL--L
VKSEPQL-HSPCATGSNGLPAGAGSNLLCASNGLVTTLASGSSLNGLTNNVPS--------NGLSSSGPFSSIGGG
IS-----ASKRQR--TD--D--W-LSSPS-GNVPP-----------LTPSPGPPSH----PYTVI-----SN----
----------GY-----SSP-MSS-GSYDPYSP-NG
>Leptinotarsa_decemlineata/1-161
MTTIHSITSHLGSMDI-K-HE--------------------MI-Y-RD---------------------DDVL--L
VKSEPQL-FTSNNGSITVSNLLSTSNFTTNTNNILVATTS--NISSSNGLLLA-------NNGLGNAGPFSGFNNS
VVSVSQ--ATK-RQMTE--D--F-MSSPSPGAISVSAPP-------LTPSPGPPSQ----PYTVI-----SN----
----------GY-----SSP-MSS-GSYDPYSP-NG
>Graptopsaltria_nigrofuscata/1-145
-------------MDL-KQHD--------------------SL-YNR-SGGG-LSLLT-----------DD----Y
IKSEPRL-HSPVGGGGGGGGGG----VVSEL-PSGSSIAIATAV------------------GG-GGALFCNIAAA
GQP----ANKRPR--TD--E--WPLSSPSPGSHSLQSQTPAPAP--LTPSPGPPSH----PYTVI-----SN----
----------GY-----SSPTMSS-GSYDPYSP-NG
>Bothrogonia_ferruginea/1-111
-------------MDL-K-HE--------------------LL-YGR-SGTGANMILT-----------DD----I
IKSEPRL-HSPPG----------------EAA-SGSG------------------------N-----VLFCSFTQ-
-------TTKR-R--VD--D--W-MSSPSPTSHS----TPAP----ATPSPGPPSH----PYTVI-----SN----
----------GY-----SSPTMSS-GSYDPYSP-NG
>Aphrophora_pectoralis/1-103
-------------MDL-K-HD--------------------------------LSLLS-----------DD----L
IKSEP---HG-------------------D-VPSGSGNGLF-------------------CN-ITSSQP-------
--------TKRQR--TD--D--W-LSSPSPGSLSIQSQTPGPAP--LTPSPGPPSH-----Y-VI-----SN----
----------GY-----SSPTMSS-GSYDPYSP-NE
>Acyrthosiphon_pisum/1-168
------------MMDQ-K-CDGGGGGVAAAAAGIGGGGVGGLMSYNRGRGGT------------------EV---I
IK--PR---SPAVLQVTTGGGYHGLPTATDAVIVRSPPGGHLPGQQQQQVPPSR-------NGC--STLFSDIAG-
--------VKRLR--PD--D--W-LAVNSPP---------------AS-SPGTS-H---ISYTVI-----SNGGGG
GGGGGGGGGGGYN----TSP-MST-NSYDPYSPMSG
>Pediculus_humanus_corporis/1-114
------------------------------------------M-F-RGGASAMKPIG---------NCEEDLVLTQ
VKSEPRV-HSPC--EK-------------D-------------------MTPS----ASSNQS---NSLFSTISSS
--------SKRPR--TD--D--W-LSPPSPGPPMGSAP--------LTPSPGP--HNQ---YTVI-----SN----
----------GY-----SSP-MSS-GSYDPYSP-NG
>Liposcelis_sp./1-115
------------------------------------------M-YQRGTST-MKPLGTG----------EDLILTQ
VKSEPRV-HSPC--EK-------------DMVPSG-----------------------SSQNN----SLFSSITNS
NS------NKRSR--TD--D--W-LSPPSPGPPMGSAP--------LTPSPGP--HNQ---YTVI-----SN----
----------GY-----SSPTMSS-GSYDPYSP-NG
>Locusta_migratoria/1-121
-------------MELFRGADPLA-VSVPLALPLPGHASPASAA-------------------------DAL---V
VKTEPRE----------------------------------------------------------AGALFAAISSP
GQGPGP--AKRAR--LDS-D--W-LSSPGSNAAP-SPPPHHLFGAAASASAGAPA-------AL------PN----
----------GYA-----SP-LSSGGSYDPYSP-GG
>Blattella_germanica/1-150
-------------MDL-K-HE-LGGLGGGGASGNC---------------------LS-----------EELLLSS
VKTEPRV-HSPC--DPNTAPATPG----VD-LGHHLTSSATATSGVT-PSGSGGGSAATTPNGG---SLFSGITSS
--------NKRPR--PD--D--W-LSSPSPGSAG-PLPP-------LTPSPGPPGH----PYTVI-----SN----
----------GY-----SSP-MSS-GSYDPYSP-NG
>Anisolabis_maritima/1-106
-------------MD-----EDM--LAAPAA-----TATVAGAAAAVASATTNTVSGPP---------TEALLL--
------------------------------------------------------------TNA----TVVAAATAS
ASSPVIIGAKRLRPSTE--ES-W----------------------------------------------PTNNNNN
NST-------SYAGGGAPSP-LSSGGSYDPYSP-TG
>Nemoura_sp./1-158
-------------MDLKRQ----------------------MM-Y-RGGVQLANPSGIANNITSLNHLNEDLLLGA
VKAE-RV-QSPC--DQALAMHIN-----TE-LGHHFAGGSGQNGGTGGG---------STQNGG--STLFSGIASS
--------NKRTR--PD--D--W-LSAVSPGGGGAALPP-------TTPSPGPTA-GQ-QHFAGAAQG--NN----
----------GY-----SSP-MSS-GSYDPYSP-NG
>Ephemera_strigata/1-119
-------------MDL-K-HEEGL-LRLSDPGDGPGPT--------------------------------AL---L
VKTEPRT-MSPCPGETSSG---------------------------------------------------------
-------PTKRARLSSEQQEGGW-L--PSPGQTSLDPMSP----SSTFPGAGVLSTGQMQGYHSTSAGALSN----
----------GY-----SSP-LSS-GSYDPYSP-NG
