# Supplementary material for: Structural diversity and evolution of the N-terminal isoform-specific region of ecdysone receptor-A and -B1 isoforms in insects
Source: BMC Evol Biol. 2010 Feb 12;10:40. doi: 10.1186/1471-2148-10-40 (PMC2829036; doi:10.1186/1471-2148-10-40)
Supplement: Additional file 5 — Sequence alignments of the isoform-specific regions of the EcR-A and -B1 isoforms. Aligned sequences of the five types of the A isoform-specific regions and seven types of the B1 isoform-specific regions. These files can be viewed with: CLUSTAL X. [file 1471-2148-10-40-S5.ZIP › Additional file 5/Type-2 B1 isoform-specific region.fasta]

>Graptopsaltria_nigrofuscata/1-102
----------MTTSIWL-RPGGIPI------------------------------MR-Q---MGDESSPEVTSSSASPTG
GITV-TAVLGNGP---------------------LISPA--HSLGSSDIGEV-DLEFW-DLDLNAHHS----R-VMAPLK
VATGHGGPCSDTS------------GSI----SG-----
>Oncotympana_maculaticollis/1-102
----------MTTSIWL-RPGGIPI------------------------------MR-Q---MGDESSPEVTSSSASPTG
GITV-TAVLGNGP---------------------LISPA--HSLGSSDIGEV-DLEFW-DLDLNAHHS----R-VMAPLK
VATGHGGPCSDTS------------GSI----SG-----
>Aphrophora_pectoralis/1-101
----------MTASIWV-RPGGLPV------------------------------LRT-ISGMGDEGSPEVTSSSASPTG
VV---ATVL-NGS---------------------LISPA--HSLGSSDIGEV-DLEFW-DLDLNAHHT----R-VMAPLK
ITTGHG-PCSDTS------------GSI----SG-----
>Bothrogonia_ferruginea/1-98
----------MTT-IWI-RPGIIPM------------------------------MRA-LT---EDSSSEVTSSSASPTG
-VGVMASV-GN-----------------------FMSPP--TSLGSSDIDEVVNIDLF-DLDL---HSYPP-RLVVAPHQ
LSSGLG-PCSDTS-------------SI----SG-----
>Acyrthosiphon_pisum/1-106
--------------M-L-RLASQNDG----------------------------AMT---------SSSEVTSSSSSSSA
A-ASTGFSATSMFINAFFSTN-------------INSPM------TRES-----FEFLQDLDDSFGEQPTYTTHQQRY--
-------H-QDTIMNRFMTQHNNNSSTVPVITTV-----
>Franklinothrips_vespiformis/1-102
---------MMTG-I-L-ARGGCPV----------------------LLS---AAMK-------PESSPEVTSSSSPLGV
LTASTHGAHPLGLGG-------------------VISP--EHSLGSPDMGGV-DMEFW-DLDQTAVMMNRMAHVFPNN--
-------HCADTC------------ESI----SG-----
>Liposcelis_sp./1-96
----------MKK-L-ITDRDMTDLYLSTTHFG----------IQNKIKS-----IKNDL---AEESSPEVTSSCGRL--
------------------------------------------SN--SDFRDV-DLELW-DLDVNNHQRNQILHGHGGVLM
R---SMKTYSETS-------------SM----SG-----
>Tenodera_angustipennis/1-97
-----------------------MQYLGTT-YGDPRMSVAA--LMKRTRD-----MRA---SSGE-GSPEVTSSSGTV-A
GGG-------------------------------VISPA--HSLGSSDIGEV-DLEFW-DLDLNAHHAR--------LGR
HHP--GAALSDTS------------GSI----SG-----
>Reticulitermes_speratus/1-131
----------MSF-MWVSDKH--LQFPEHKGRKRS---AAAEFVM-RPIA-----MQHQ---MGDEGSPEVTSSCSPVGA
ATGLIGAGAVPNGRSGTGD---------------GISPA--HSHGSSDIGDV-AIEFW-DLDLDSQNVRS---GLHALAR
HGSGSGGPCSDTS------------GSV----SG-----
>Periplaneta_fuliginosa/1-113
----------MTS-IWIPS------------RRRTLVPASAGFVM-RPIA-----MQHQ---MGDEGSPEVTSSCSPATA
MAGGAGSD--------------------------VISPA--HSLGSSDIGEV-DLEFW-DLDLNAQHAR---GGLHGGPR
HGSGGGGPCSDTS------------GSI----SG-----
>Gryllus_bimaculatus/1-132
----------MTS-VWACGAGGVLGL----------------AP--R-LAAA-----HQ---MGDESSPEVTSSGLAAHA
GGGGGGSASSSTSSASGGGGGAAGGSGPGSSLVGVISPA--HSLGSSDIGEV-DLDLF-DLDINSQYQGM---RLPAGA-
SLVGRQGPCSDTS------------GSI----SG-----
>Achetus_domesticus/1-136
----------MTS-VWACGAGGVLGL----------------AP--R-LAAAATAAAHQ---MGDESSPEVTSSGLAAHA
GGGGGGSASSSTSSASGGDGAAAG-SGPGSSLVGVISPA--HSLGSSDIGEV-DLDLF-DLDINSQYQGM---RLPAGA-
SLVGRQGPCSDTS------------GSI----SG-----
>Locusta_migratoria/1-101
MERGMSVVSAMS--MWSRAGAGVL-L----------------PP-GR-LHARAA--------EGCDGSPEVSSSS-----
----------------------------------VLSPA--HSLTSS-IGEV-DIEFW-DLDINNSRGAVALSAVAAAA-
SGH-R--SCG-SS------------ASSA---SG-----
>Anisolabis_maritima/1-91
----------MAT--WVAN-----------------------TP--RMLGPL----------DG--SSSEVTSSSLVIGT
TNGQPQQQP-------------------------KLSPSIASSNA-PDLGEV-YLEFW-DLDLNPRG-------------
-----TTQTVDGVA-----------GSAA--TTLARTLC
>Nemoura_sp./1-84
----------MTSTVWARF------------------------PVGR-TDP---------SADG-QGVPEVTSSSAING-
---------------------------------HLISPA--HSLGSSDIGEV-DLEFW-DLDLNAQNNA----------R
HAV-QPRPGSESS------------GSI----SG-----
