# Supplementary material for: Structural diversity and evolution of the N-terminal isoform-specific region of ecdysone receptor-A and -B1 isoforms in insects
Source: BMC Evol Biol. 2010 Feb 12;10:40. doi: 10.1186/1471-2148-10-40 (PMC2829036; doi:10.1186/1471-2148-10-40)
Supplement: Additional file 5 — Sequence alignments of the isoform-specific regions of the EcR-A and -B1 isoforms. Aligned sequences of the five types of the A isoform-specific regions and seven types of the B1 isoform-specific regions. These files can be viewed with: CLUSTAL X. [file 1471-2148-10-40-S5.ZIP › Additional file 5/Type-2' B1 isoform-specific region.fasta]

>Physopelta_gutta/1-48
---------MTAMWVPR-FGQVSR-ED----QVSSSS---EV-DLELWDLGIR-PVHQ----------------------
-----ASDHS-GELSG
>Pachygrontha_antennata/1-47
---------MTAMWVPR-FGQVSR-ED----QVSSSS---EV-DLELWDLG-R-PIHQ----------------------
-----TSDHS-GELSG
>Orius_strigicollis/1-52
------------MWV-RGY-AM-R-EEG-CDQVTSSCSPG-VEDLELWDLGLT-PGPR----------------------
--GTQILEHR-EDIPA
>Corythucha_marmorata/1-94
MRSVKNGSNEVMMWV-RGYAAM-RGEDGCCDQVSSSCSPGVVDDLELWDLGLTTATGAGTVAGGGGGGGGGVVNSTPLRG
ASGTLTLDHSTRDLNG
>Appasus_japonicus/1-53
---------MTTLWL-RAGGG--R-DETSCDQVSSSCSPGQV-DLELWELGLNHP-------------------------
----CATSAQPTELSG
