# Supplementary material for: Structural diversity and evolution of the N-terminal isoform-specific region of ecdysone receptor-A and -B1 isoforms in insects
Source: BMC Evol Biol. 2010 Feb 12;10:40. doi: 10.1186/1471-2148-10-40 (PMC2829036; doi:10.1186/1471-2148-10-40)
Supplement: Additional file 5 — Sequence alignments of the isoform-specific regions of the EcR-A and -B1 isoforms. Aligned sequences of the five types of the A isoform-specific regions and seven types of the B1 isoform-specific regions. These files can be viewed with: CLUSTAL X. [file 1471-2148-10-40-S5.ZIP › Additional file 5/Type-3 A isoform-specific region.fasta]

>Corythucha_marmorata/1-50 
MMGEE-KRTEDDWMVTGGSPRTYQANGGAGFPSPTMSSNSYDPYSPSSKLG
>Physopelta_gutta/1-39 
-MCEDSRR--DEWSVGGG-----Q-NG---CPSPTMSSNSYDPYSPASKIG
>Pachygrontha_antennata/1-39 ecdysone receptor A isoform [Pachygrontha antennata]
-MCEESRR--DEWTVGGG-----Q-NG---CPSPTMSSNSYDPYSPATKIG
