# Supplementary material for: Structural diversity and evolution of the N-terminal isoform-specific region of ecdysone receptor-A and -B1 isoforms in insects
Source: BMC Evol Biol. 2010 Feb 12;10:40. doi: 10.1186/1471-2148-10-40 (PMC2829036; doi:10.1186/1471-2148-10-40)
Supplement: Additional file 5 — Sequence alignments of the isoform-specific regions of the EcR-A and -B1 isoforms. Aligned sequences of the five types of the A isoform-specific regions and seven types of the B1 isoform-specific regions. These files can be viewed with: CLUSTAL X. [file 1471-2148-10-40-S5.ZIP › Additional file 5/Type-3 B1 isoform-specific region.fasta]

>Anthonomus_grandis/1-97 
------MKRRWAGGLQTAR-LTPSDVVDSSAEVTSSSSSTTTLVM------SPA------NSLVST-DLGEA-DLEFWDLDLN---------------AQN-HA--RN---LIIQN-GYG-------G--IIQTG----------QTIIA---KSDTS-SMSG
>Leptinotarsa_decemlineata/1-87 
------MKRRWNG----FR-DAA---EESSSEVTSSST----LVM------SPA------NSLASA-DIGDV-DLEFWDLDLN-----------------HQH-HARNL---IIQN-GY-T----LTG-TIIS------------SHTLA---KSDTS-SMSG
>Tenebrio_molitor/1-94 
------MKRRWSG-LQAVR-VTP---EESSSEVTSSSTT---LVM------SPA------NSLAST-DIGDV-DLEFWDLDLN-----------------GAK--SRQR--T-----HYHSKRIWIPGHTIIAS-----------NHHLA---KSDTS-SMSG
>Tribolium_castaneum/1-89 
------MKRRWS-----AR-VAP---EESSSEVTSSS----ALVM------SPA------NSLAST-DIGDV-DLEFWDLDLN---------------AQN-HPRGL----TIIQN-GY-G----LPGHTIIAS-----------NHHLA---KSDTS-SASG
>Pseudoxenos_iwatai/1-115 
------MKRRWTG-LQNMR-LVG---EESSSEVSSSSTS---LLMCPPSLNTPVTHTNNYQTLATT-DISDV-ELAFWDIDMN-------------NQSANIHDLSRNL--S-IPASISVT----EPMLSHNEIKTEFPNPMNNENHNLM------------G
>Hagenomyia_micans/1-117 
------MKRRWSG-LQPVH-VIAATADESSPEVTSSS---VPMIM------SPA------NSLAST-DIGDV-DLEFWDLDLNGGHHHPGVNVGGGNGIVSAMAGGRNV--TMITGSGFNS----VPIHTVIA---------------TPQKTRSDTSGSMSG
>Protohermes_grandis/1-128 
MYTFSKMKRRWTG-VQSVHQVTTAC-DESSPEVTSSST---AMLM------SPA------NSLASTTDIGDVVDLEFWDLDLQNN-GNNGTQVTTGQQNNGAHI-QR-VGVTIVPA-GY-T----AQGQTVITT------SSQQLTHHTP---RSDTSGSISG
>Inocellia_japonica/1-94 
------MKRRWSG-LQPVH-IMG---DEGSPEVTSSS---AAMIM------SPA------NSLAST-DIGDV-DLEFWDLDIN-----------------AQHAHARGIA--VIPA-GF-S----VPGQTII-------------THHTA---RSDTSGSVSG
