# Supplementary material for: Structural diversity and evolution of the N-terminal isoform-specific region of ecdysone receptor-A and -B1 isoforms in insects
Source: BMC Evol Biol. 2010 Feb 12;10:40. doi: 10.1186/1471-2148-10-40 (PMC2829036; doi:10.1186/1471-2148-10-40)
Supplement: Additional file 5 — Sequence alignments of the isoform-specific regions of the EcR-A and -B1 isoforms. Aligned sequences of the five types of the A isoform-specific regions and seven types of the B1 isoform-specific regions. These files can be viewed with: CLUSTAL X. [file 1471-2148-10-40-S5.ZIP › Additional file 5/Type-4 A isoform-specific region.fasta]

>Apis_mellifera/1-175 
------------------------------------MDTS-DSSMDTTN--------------------------------------GGGSSAGVGVVGGTIASVVAGAASLLVKAETPEHLAGTSTTAAATPTPPSVPVGSAVAGTAGGALFPGMAAA------------GKGAARSDD---WLANANSPVGSPSAALQP------------QHVVYGNPQQQQLAAETQQQQQQ----------------------------PPLAHSSPLAHQQQQP------------NSNNGYA--SPMSTSSYDPYSPNSKIA
>Pheidole_megacephala/1-191 
MGDVVLAAPSRLRRAINLSTAMTTTAKTETTTITLSMDTSGDSNMDTDN-------------------------------------SGSATT-GVGAI----ASVVAYAASLLVKAERPDNLTGTSTSPTTVTTVATGPI-----GT-GSNLFTGIAN-S-----------NK-TARSDD---WLA-TNSP-GSPQNSL-PS-----------QHVVYST-SQQQLS-E-QQ--------------------------------PPMAHSSPLAHQQQQ-------------VSNNGYA--SPMSTGSYDPYSPNGKIG
>Camponotus_japonicus/1-143 
------------------------------------MDTSGDSSLDTANRPLQV---------------------------------------------AAIASVVGSAASLTIKAERPDHLAGTSTSPALAAGPIST----------GSSLFTGIAN-S-----------NK-TTRPDD---WLA-TNSP-ESPQSSLQS------------QHVVYTSASQQ-LS-E-----------------------------------PPVAHSSP--HQQQ--------------VSNNGYA--SPMSTGSYDPYSPNGKIG
>Nasonia_vitripennis/1-171 
------------------------------------MDTSQQQQQQQQQQQDP--------------------------------------------------------ALGLVKAEAPEQSPASSVGSSSGNGNRPPPAG------NGSGLFAGIAG-S-----------NK-RPRTDD---WLA-P----ESPQGPLQPQQQQQQQQQQQQQH-IYLSPQQQQQQQQQQQQSMHQQ--------------------------PPMAHSTPITQQQQQQQQQQQSVIGSQPPSNNGYA--SPMSSGSYDPYSPNGKIG
>Urocerus_antennatus/1-164 
------------------------------------MDTS-EGP-----------------------------------------------------------------AGARVKVETPEHLAGTSVGTVPVTRSVGG----------GSGLFAGIA--SS----------NK-RPRPDD---WLT-PNSP-SSPQGPL-PN-----------QHLIYTTPQQQ-LQQQQQQQQQQQQQQQQQQQQQQQQRQQQQQQQQQQQQQPPAAHSDPQTQSQQ----------PPPPPNNNGYA--SPMSSGSYDPYSPNGKIG
>Panorpa_pryeri/1-191 
----------------------------MSSLSIGKVDTSANGLSNHLSATLNFSLKPMMIPSTGTTPRDVSNGPNGSQPITSNGINHHIISQLTNSSRNHSSGSLSPNLPSIVKVE-PR-LPSPCLNSPNGNNESSSVVT------NGGGIYT-VNNGSTLSGATLSVGVNK-RLRIDDTSPWVV-PPSPGQLSIGSLSPP------------------------------------------------------------------------------------PLMNGHLSNMGHTTLSP-TS-SYDSFSP--R-G
