# Supplementary material for: Structural diversity and evolution of the N-terminal isoform-specific region of ecdysone receptor-A and -B1 isoforms in insects
Source: BMC Evol Biol. 2010 Feb 12;10:40. doi: 10.1186/1471-2148-10-40 (PMC2829036; doi:10.1186/1471-2148-10-40)
Supplement: Additional file 5 — Sequence alignments of the isoform-specific regions of the EcR-A and -B1 isoforms. Aligned sequences of the five types of the A isoform-specific regions and seven types of the B1 isoform-specific regions. These files can be viewed with: CLUSTAL X. [file 1471-2148-10-40-S5.ZIP › Additional file 5/Type-4 B1 isoform-specific region.fasta]

>Apis_mellifera/1-106 
MLQTV-PRVPVAGIKRRWG--N-R-H---------------------------------AGSLQ------E-SSPEVSSSGVLSPPP-------NFQPS--------------TPESA--------VVK---SEE-----LQLWDLDLH-RGL--QTN------------------GDHY------RATITA--TTTT---------------------TVLPTVT------D-PASP-FTTPI-EG
>Bombus_hypocrita/1-106 
MLQTV-PRVPVAGVKRRWG--N-R-H---------------------------------TGSLQ------E-SSPEVSSSGVLSPPP-------NFQPS--------------TPESA--------AVK---NEE-----LQLWDLDLH-RGL--QTN------------------GDHY------RTTITA--TTTT---------------------TVLPTVT------D-PASP-FTTPV-EG
>Xylocopa_appendiculata/1-106 
MLQTM-PRVPVAGVRRRWG--N-R-H---------------------------------TGSLQ------E-SSPEVSSSGVLSPPP-------NFQPS--------------TPESA--------VVK---NEE-----LQLWDLDLH-RGL--QTN------------------GDHY------RATITA--TTTT---------------------TVLPTVT------D-PASP-FSTPI-EG
>Osmia_cornifrons/1-106 
MLQTV-PRVPVAGVRRRWG--N-R-H---------------------------------TGSLQ------E-SSPEVSSSGVLSPPL-------NFQPS--------------TPESA--------AVR---NEE-----LQLWDLDLH-RGL--QSN------------------GDHY------RATITA--STTT---------------------TVLATVA------D-PASP-FTTPV-EG
>Coelioxys_fenestrata/1-106 
MLQTV-PRVPIAGVRRRWG--N-R-H---------------------------------AGSLQ------E-SSPEVSSSGVLSPPP-------NFQPS--------------TPESA--------AVR---NEE-----LQLWDLDLH-RGL--QTN------------------GDHY------RATITA--TTTT---------------------TVLPNVT------D-PASP-FATPV-EG
>Ammophila_infesta/1-133 
MLQTV-PRVPVAGVRRRWGTA--R-H-------------------------------HAAGNLQ------E-SSPEVSSSGVLSPPP-------SFQPA--------------TPESAT--------VR--NNED-----LQLWDLDLQ-RGLHAQPN------------------GDHYGRHHHHQTAITT--TAATT------TASSVTGNTGGSTTTILTAGN------G-PASP-FTTPI-EG
>Vespa_mandarinia/1-181 
MLQTV-PRVPVAGVRRRWGGGNGRQHSSTSSSSSSSSSSTGTSGHHHPHHHHHHHHHHHHHHLQ------E-SCPEVSSSGVLSPPPT------NFRPG--------------TPESTNNVVVSAGPVRTTNHED-----LQLWDLDLH-RGL-QQAQQQQQQQQQ---------------------TTNTA--TATTTIDQYSRTSTVVAASTTTSTGSILIVIN------DHPASP-FQPTP-EG
>Anterhynchium_flavomarginatum/1-147 
MLQTV-PRVPVAGVRRRWG--NGRQHATVT---------TGTH-HHHPHHLHHH--------LQ------E-SSPEVSSSGVLSPPPS------NFRAA--------------TPENTS-MVVST-PVRS-NNED-----LQLWDLDLH-RGL-QQTQ-----------------------------STTTA--TTTT-IDQYSRTNTVVAP-TTTTTGSVLVATN------E-PASP-FQPTV-EG
>Scolia_oculata/1-143 
MLQTM-PRVPVAGVRRRWG--N-R-H---------------------------------AGNLQ------ETSSPEVSSSVVLSPPPTQPT---SFQST--------------TPES--------GSAR----ED-----LQLWDLDLH-RGL--QSNDQQCCRRSAVVSPVATNT----------MTTATG--TTTT-----SATTDAIAA-TAGATPTVLSTTAPG----EQPVSPCYPAAI-EG
>Campsomeris_schulthessi/1-118 
MLQTM-PRVPVAGVRRRWG----R-H---------------------------------AGNLQ------ETSSPEVSSSEVLSPPAPSTQ---GFQPT--------------NPESG-------GVVR----ED-----LQLWDLDLH-RGL--QSNEQQCCRRN-------------------VTSPL-A--T------------------------PVMTTTDSTLTQAE-PVSPGFPSGV-EG
>Pheidole_megacephala/1-99 
MLQTM-PRIPVAGVRRRWS--N-K-Y---------------------------------IEDLQ------E-SSPEVSSSDTFSS---------SFQA-----------------DSG-------ASVR---EED-----LQLWDLDLH-RGL--KT-ESET---------------DNYR-------TI-------------------------------TTSAELINN--DHPASP-FSASI--Q
>Anospilus_sp./1-118 
MLQTM-PRVPVAGVRRRWGT---R-H---------------------------------TAGLQ------E-SSPEVSSSGVLSP---------NFQPA--------------TPEPA--------AVRG---ED-----LQLWDLDLH-RGLQQQQQQ----------------VEDHY--RATTTTTITT--SA---------------TGISNTSPTVLPSNNNR-------ASP-FHVAV-EG
>Amblyjoppa_sp./1-141 
MLQTM-PRVPVAGVRRRWG--N-R-H---------------------------------AGSLQ------E-SSPEVSSSGVLSPPP-------NFQPA--------------TPESAA-------AVRG---ED-----LQLWDLDLQ-RGLQQQQQQQQQQQQQQQQQQQQQTVGDHY--RPTTTSIITT--SSAA-----------NVVSITSTAGSVLPSSNNR-------ASP-FHAII-EG
>Eretmocerus_eremicus/1-161 
ML-A-QPRLPVAGVKRRWAS---R-------------------------------PTASSSALQPSPAHGE---SEVSSSGMLSPPPPALPLLAHRQPAAAAQQQRYHNTQQHSPDS---------VMQQQ--EGSPGNGAQLWDLDLHGRQQQQQGSQATEMT-------------------------LTTVCSSSSGSSASTTS--NGHHQLDASPGQLHQQQQQQ-------LTP-N-SVVGEG
>Nasonia_vitripennis/1-110 
MLQTMQPRVPVAGVKRRWGG---R-------------------------------P-ANPSVLQ------E-SSSEVSSSGVLSPPPPPP----HYQPA--------------TPESANN-------ARTP--ED-----PQLWDLDLQPRQLPHQQMHGQQ--------------------HHHHQ-LIAA--STT--------------------------------------LSP-CPTLV-EG
>Urocerus_antennatus/1-102 
MLQTV-PRVPMAGVKRRWGG---R-----------------------------------LGSLQ------E-SSPEVSSTGVLSPPP-------HFHPA--------------TPDN---------GIRT---ED-----LQLWDLDLQ-RGLQAHPNGN------------------------HH----TTMATTT----------------------TILPTT-------D-STSP-CPTTI-EG
