# Supplementary material for: Structural diversity and evolution of the N-terminal isoform-specific region of ecdysone receptor-A and -B1 isoforms in insects
Source: BMC Evol Biol. 2010 Feb 12;10:40. doi: 10.1186/1471-2148-10-40 (PMC2829036; doi:10.1186/1471-2148-10-40)
Supplement: Additional file 5 — Sequence alignments of the isoform-specific regions of the EcR-A and -B1 isoforms. Aligned sequences of the five types of the A isoform-specific regions and seven types of the B1 isoform-specific regions. These files can be viewed with: CLUSTAL X. [file 1471-2148-10-40-S5.ZIP › Additional file 5/Type-5 A isoform-specific region.fasta]

>Drosophila_melanoguster/1-195 
------------MLTTSGQQQSKQKLST----------------------------LPSHILLQQQLAASAGPSSSVSLSPSSSAA------------LTLHVASANGGAR------------------------ETTSAAAVKDK-LRPTPT---------------------------------AIKIEPMP-DVISVGT------VAGGSSVATVVA----PAATTTSN-KP---NST----AAPSTSAAAA---NG--HL-VLVPNKRPRLDVT---EDWMSTPSPGSVPSSAPPLSPSPGSQNHSY--NMSNGYASPMSAGSYDPYSPTG
>Drosophila_simulans/196 Drosophila simulans GD10333 (Dsim\GD10333), mRNA
------------MLTTSGQQQSKQKLST----------------------------IPSHILLQQQLAASAGPSSSVSLSPSSSAA------------LTLHVASANGGAR------------------------ETTSAAAVKDK-LRPTPT---------------------------------AIKIEPMP-DVISVGT------AAGGSSVATVVA----PAAATTTSIKA---NST----AAPSTSAAAA---NG--HL-VLVPNKRPRLDVT---EDWMSTPSPGSVPSSAPPLSPSPGSQNHSY--NMSNGYASPMSAGSYDPYSPTG
>Drosophila_yakuba/186 
------------MLTSEL-QQSMQKRSS----------------------------IPSHILLQQQLAASAGPSSSAS--------------------LTLHVASANGGAR------------------------ETTSATAVKDK-LRPTPT---------------------------------TIKIEPMP-DVISVGT------VDGGSSLATVVA----PAAATTSN-K---ANST----AAPSTSAAAA---NG--HL-VLVPNKRPRIDVT---EDWMSTPSPGSVPSSAPPLSPSPGSQNHSY--NMSNGYASPMSAGSYDPYSPTG
>Drosophila_ananassae/1-213 
-----------MYRLNAIQQQEQPPQQT------------AASGGQSQTKVKRS--IPSHVLLQQQLSAAAASSPASGTAISP-LSAPTSSAAHNHAALTLLV--ANGG------------------------ATTATTATVIEDK-PKPNPT---------------------------------TIKIEPMA-DVISLAT------APTGATANTSTA----ASITPTSS-KP--AASTSAAAAASAAT-------NG--HL-VLVPNKRARLEVS---EDWMSA-SPSSVPSSAPPLSP--GSQNHSY---MSNGYAS---EGSYDAYSPNG
>Drosophila_grimshawi/1-226 
-----------MYRLNATQQQQQQQQQQ----------QPTTGQQQQ-SKPKQTTQIPSHILLQQQLAAAAAAAAAAAAAGAGSNSSSSSNAA-----LTF----ANG----------------------------------VEDK-LKLLTTAT-------TTTSTSTLTSTATP---ATTT--TTIKTEPMP-DVIALTI-------N-NNNSNSS------SGIASTS-----AAAAAAAAAAAAASSSSNS---NG--HL-AFVPTKRARLDAP---EDWMSTSSPGSVPSSAPPLSPSPGSQNHSY--NMSNGYASPMSAGSYDPYSPNG
>Drosophila_mojavensis/258 
-----------MYRLNATQQQHQQKQQQPQPQQQQ----------QQATKQKQST-IPSHILLQQQLVAAAASAAAAAAAGAG-IS--NNNAA-----LTFQVANVNGGAATTTTTT-----------------ATAATATSVEDN-LKLLTTATAAPALMTTPALTPTLMLTPTPMPTLTPAPSTAIKTEPMP-DVIALTT-------NSNNNSNSSTAANASSGIASTS------AAAAAAAAAAAASS-------NG--HL-AFVPNKRARLDAP---EDWMSTPSPGSVPSSAPPLSPSPGSQNHSY--NMSNGYASPMSAGSYDPYSPNG
>Drosophila_virilis/1-268 
-----------MYRLNATQQQTQQQQQQNQQQQKQPLPQPQPQQQ---TKQKQST-IPSHILLQQQL-AAAAAAAAAAAAGAG-NSNSNNNAAA--VALTFQVANANGGAA-----------------------AT--TAISVEDK-LKLLTTAKATPASTPTSTPTPTLTLTSTP----KPA-ST-IKTEPMP-DVIALTTSNNNNNNNSNNNSNSSSAANVSSGIASTSAAAAAAAAAAAAAAAAAASS-------NG--HL-VFVPNKRARLDAP---EDWMSTPSPGSVPSSAPPLSPSPGSQNHSY--NMSNGYASPMSAGSYDPYSPNG
>Drosophila_persimilis/1-206 
-----------MYRLNAT-----------------PQQQPQPQSQ--PQK------IPSHILLQQQL---AAAATASTTLPPS-NSHSHATAAP---ALTLHAA----------------------------SAATKTAVTAADEK-LRPTATPTTPT----------------------------TIKIEPMP-DVIALTSG-------TAGGGGVPGAG------TPTPNSKTTAAA------AGASTSAAAAAA-NG--HL-VLVPSKRPRLDAP---EDWMSTPSPGSVPSSAPPLSPSPGSQNHSY--NMSNGYASPMSAGSYDPYSPNG
>Drosophila_pseudoobscura_pseudoobscura/1-208 
-----------MYRLNAT-----------------PQQQPQPQSQSQPQK------IPSHILLQQQL---AAAATASTTLPPS-NSHSHATAAP---ALTLHAA----------------------------SAATKTAVTAADEK-LRPTATPTTPT----------------------------TIKIEPMP-DVIALTSG-------TAGGGGVPGAG------TPTPNSKTTAAA------AGASTSAAAAAA-NG--HL-VLVPSKRPRLDAP---EDWMSTPSPGSVPSSAPPLSPSPGSQNHSY--NMSNGYASPMSAGSYDPYSPNG
>Ceratitis_capitata/1-190 
MNNGNNNNNIIALTVN-TLPSTASSSSGTSISVAANKSSSNATTTTALAVSPLNNMNTINLVVGGGGSSAGPASTSNNSG----------------------------------------------------------------------------------------------------------------------------------AVGGGG---------TLVITT-GGNHGGVTSSSSAAAAAAGSSAGNAANG--HL-VFAS-KRMRLECPPSNEEWISTSSPGSVPSSAPPLSPSPGSQNHSYSANMSNGYPSPMSAGSYDPYSPNG
>Aedes_aegypti/1-253 
-----------MYRLNIVSTNPSGSVQQQQQAQGQQVISSVVRPQ-QQQPPPQLALVQTGGSGGTTTTIIGLTSLNALNATTITGLVAGAAGSSTSAIAAAGASNSGSGPSTAT--------TKHILKAATTNNN-ISIVKIVDDIMLK-------------------------------------AVKVEPLPMDTGGGGGG--------VSMIP---SSATTSGGVTVTAIPASVAPMPPVAAGTNVSS-------NG--SVTVYASGKR-RLE---SNEEWISSPSPGSVPGSAPPLSPSPGSQSTTYTTTMSNGYSSPMSTGSYDPYSPNG
>Anopheles_gambiae/249 
-----------MYRVNIVSTNPSVSASSSSSSGTISIQQPHQ-PQQQQ-------QQQTAR--QQTATTPATATIIGLSASTLSALNAATAVGTAGGATIASGGATITPVIGGGGAGGATVVANQLLKVAGGNNNSISILKIGDDIMLK-------------------------------------AVKVEPLPSDTGGGGGGGGGGGGGGVVATPTGSSTSVTANTVTVTTIPPA----------------------NGGGHV-VF-GGKR-RHE---SNEEWISSPSPGSVQGSAPPLSPSPGSQSHTYTNTMSNGYSSPLSSGSYDPYSPNG
