# Supplementary material for: Structural diversity and evolution of the N-terminal isoform-specific region of ecdysone receptor-A and -B1 isoforms in insects
Source: BMC Evol Biol. 2010 Feb 12;10:40. doi: 10.1186/1471-2148-10-40 (PMC2829036; doi:10.1186/1471-2148-10-40)
Supplement: Additional file 5 — Sequence alignments of the isoform-specific regions of the EcR-A and -B1 isoforms. Aligned sequences of the five types of the A isoform-specific regions and seven types of the B1 isoform-specific regions. These files can be viewed with: CLUSTAL X. [file 1471-2148-10-40-S5.ZIP › Additional file 5/Type-5 B1 isoform-specific region.fasta]

>Cimbex_femoratus/1-135 
MLVT-CPSVGSRLV-LVAKDCTLGGTVAS-DPSNH-----------------KVQEIAEMLAVPRV--------------------PVAGVKRRWGGGGFQ--------------ESSPEVSSSG---VLSPPPNSLPAVPECAMNAEDLQLWDLDLQ-RGASHQSRRITATETTTLLTTPDPILSCNSII-EG
>Arge_similis/1-151 
MLGSLFP-GGSSVAALVAANGSAIEDI-SEEPTTATTTTNPPPKTPPPMLVVKVDE-GEMIAVPRV--------------------PVAGVKRRWG-GGFQ--------------ESSPEVSSSG---VLSPPPHFHPAVPENAVHAEDLHLWDLDLQ-RGDSEQPAHRKRINGIGVDDVHAPV-SCDPVVSEG
>Allantus_luctifer/1-133 
MLVT-WPSGGSGLV-LLAKDSGL-DTLESEDTGSD-----------------KTGETAEMLAVPRV--------------------PVAGVKRRWGGGGFQ--------------ESSPEVSSSG---VLSPPPNFHPATPECAVNTEDLQLWDLDLQ-RGSSQQTRRISTVETS--LNTTDSIFSNDG-ITEG
>Tenthredo_fagi/1-131 
MLVT-WPSGGSSLV-LVAKDSTFQ----SSDPSSD-----------------KIGETAEMLAVPRV--------------------PVAGVKRRWGGGGFQ--------------ESSPEVSSSG---VLSPPPNFHPSTPECAVNADDIQFWDLDLQQRGSSQQSHRITAAETT--LNSTDQILSSDP-ITEG
>Panorpa_pryeri/1-123 
------------MVIKKAR-AVFPDDFMNEESM-------------------KLGPC----SVPRVKKEAAESSSRHASSSSGSLQPIA--RKRA---AYQAAAAAGNAVSGPTAESSPEVSSSQNGTGISPVPSLNSS--E--LGEVDLDFWDLDIN-----------------------ES--SSAS-HSSG
