# Supplementary material for: Structural diversity and evolution of the N-terminal isoform-specific region of ecdysone receptor-A and -B1 isoforms in insects
Source: BMC Evol Biol. 2010 Feb 12;10:40. doi: 10.1186/1471-2148-10-40 (PMC2829036; doi:10.1186/1471-2148-10-40)
Supplement: Additional file 5 — Sequence alignments of the isoform-specific regions of the EcR-A and -B1 isoforms. Aligned sequences of the five types of the A isoform-specific regions and seven types of the B1 isoform-specific regions. These files can be viewed with: CLUSTAL X. [file 1471-2148-10-40-S5.ZIP › Additional file 5/Type-6 B1 isoform-specific region.fasta]

>Drosophila_melanogaster/1-227 
-------------------------------------------------------------MKRRWSNNGGF--MRLPEESSSEVTSSSNGLVLPSGVNMSPSSLDSHDYCDQDLWLCGNE--SGSFGGS----NGHGLSQQQQ-----------------SVITLAMHGCSSTLPAQTTIIPIN----GNANGNG-------------------------------GSTNGQY--------------VPGATNLGALANG---MLNGG--FNGMQQQ-----------------I-QNG--H-GLINSTT-PSTPTTPLHL---------QQN-LGGAGGG--------GIGGMGI--LHHANGTPNGLIG----------VVGGGGGVGLGVGGGG-VGGLGMQH-TPRSDSVNSISSG
>Drosophila_simulans/1-225 
-------------------------------------------------------------MKRRWSNNGGF--MRLPEESSSEVTSSSNGLVLPSGVNMSPSSLDSHDYCDQDLWLCGNE--SGSFGGS----NGHGL-NQQ----------------QQSVITLAMHGCSSTLPAQTTIIPIN----GNANGNG-------------------------------GSTNGQY--------------VPGATNLGALANG---MLNGG--LNGMQQQ-----------------I-QNG--H-GLINSTT-PSTPTTPLHL---------QQN-LGGGGG----------IGGMGI--LHHANGTPNGLIG----------VVGGGGGVGLGVGGGG-VGGLGMQH-TPRSDSVNSISSG
>Drosophila_yakuba/1-224 
-------------------------------------------------------------MKRRWSNNGGF--MRLPEESSSEVTSSSNGLVLPSGVNMSPSSLDSHDYCDQELWLCGNE--SGSFGGS----NGNGL-NQQ----------------QQSVITLAMHGCSSTLPAQTTIIPIN----GNANGNG-------------------------------GSSNSQY--------------VPGATNLGALANG---MLNGG--LNGMQQ------------------I-QNG--Q-GLINSTT-PSTPATPLHL---------QQN-LGGGGG----------IGGMGI--LHHANGTSNGLIG----------IVGGGGGSGVGVGGGG-MGGLGMQH-TPRSDSVNSISSG
>Drosophila_ananassae/1-235 
-------------------------------------------------------------MKRRWSNNGGF--MRLPEESSSEVTSSSNGLVLPSGVNMSPSSLDSHDYCDQELWLCGND--SGPYGGS----NGGGLSQQQ---------------QQQSVITLAMQSCSSTLPAQTTIIPINGSLVGNGNGNGNVSGNGVGGA-------------------TNGS-NGHY--------------IPGATSLGALANG-HGLVNG---ISAMQQQ-----------------M-QNG--H-GLINSTT-PTTPSAQHHL---------QQNGLGGG------------VGAMG---LHSANGSANGLMGG----------AAGGGG---GVGG----LGLGMQH-TPRSDSVNSISSG
>Drosophila_grimshawi/1-262 
-------------------------------------------------------------MKRRWSNNGGF--LRIQEESSSEVTSSSNGLVLSSGINMSPSSLDSHDYGEPEMWLCGND--AGGYGNA----NGNTLGHGNTHTTQQQQQQQQQQQQQQSVITLAMQGCSSTLPAQTTIIPINNNNNNNNNNNNNNN-----------------------------S-NG-Y--------------VPGATNLGSLTNG-H-M--G-SLVSSMQQ------------------L-QNGHSH-SLINSTT-P---NM-------------QQNGLNGAATNNGNANNNN-NNSMALNMHHHTNGNSNGHGVGVGVGVGVGLVGGGGGGGVLGAMGGP-MGMQAMQH-TPRSDSANSISSG
>Drosophila_mojavensis/1-248 
-------------------------------------------------------------MKRRWSNNGGF--LRIHEESSSEVTSSSNGLVLSSGLSMSPSPLDSPDYGDQGSWLCGND--AGQH-------YGNTLGHA-T-------------AQQQSVITLAMHGCSSTLPAQTTIIPINSNNNNNSSNNNNNNNNSSSNNNNN-------------------S-NG-Y--------------VPGATNLGSLTNGGH-MV-G-SLVSGMQQ------------------LQQNG--H-SLINSTT-P---TPGLHM---------QQNGINGSGGGGTAPVGGMSSIGLGLSALHHTNGSSNGL--G----------SNPGNGAAVGVMGVP-MGM-AMQH-TPRSDSANSISSG
>Drosophila_virilis/1-260 
-------------------------------------------------------------MKRRWSNNGGF--LRIQEESSSEVTSSSNGLVLSSGINMSPSSLDSHDYGEQELWLCGND--ASVYGGSSNGVNGNTLGHGNA-------------AQQQGVITLAMHGCSSTLPAQTTIIPINNNNNNNNNNNNNNNNNNNN------------------------N-NG-Y--------------VPGATNLGSLTNGSH-M--G-SLVNGMQQ------------------L-QNG--H-SLINSTTAP---TTPLHMQQQQQQQQQQQQQQNNNGHNGVATIGGM-SVGMSLNTHLHTNGNTNGLVSG----------SVGVGGVTVGPMGGP-MGM-AMQH-TPRSDSANSISSG
>Drosophila_persimilis/1-255 
-------------------------------------------------------------MKRRWSNNGGF--LRVPEESSSEVTSSSNGLVLPSGVNMSPSSLDSHDYCDQDLWLCGND--AGPYGNS----NGSGVAQQL------QQQQQQQQQQQQSVIALAMHGCSSTLPAQTTIIPINNGSSNG----------------------------------SNGN-NGHY--------------VPGATNLGALANGL-GLVNGQGLLNGMQQQQQQQQQQQQ--------M-QNG--H-GLINSTT-PSI-TAPLLL---------QQNGLGGGGG----------VNGMGLNSHHHTNGNSNGLLGGGNIG------VGGIGGVGGGAGGGGVMGM-AMQH-TPRSDSANSISSA
>Drosophila_pseudoobscura_pseudoobscura/1-256 
------------------------------------------------------------MMKRRWSNNGGF--LRVPEESSSEVTSSSNGLVLPSGVNMSPSSLDSHDYCDQDLWLCGND--AGPYGNS----NGSGVAQQLQ-----QQQQQQQQQQQQSVIALAMHGCSNTLPAQTTIIPINNGSSNG----------------------------------SNGN-NGHY--------------VPGATNLGALANGL-GLVNGQGLLNGMQQQQQQQQQQQ---------M-QNG--H-GLINSTT-PSI-TAPLLL---------QQNGLGGGGG----------VNGMGLNSHHHTNGNSNGLLGGGNIG------VGGIGGVGGGAGGGGVMGM-AMQH-TPRSDSANSISSG
>Calliphora_vicina/1-279 
------------------------------------------------------------MMKRRWSNNGGFAALKMLEESSSEVTSSSNGLVLSSDINMSPSSLDSPVYGDQDMWLC-ND--SASY-NT--------------------------NSHQHSVIT-SLQGCTSSLPAQTTIIPLSALPPNSNNNNSLNGGQNQNYTNGGGSLNTNLAGNG-----SN-NT------------GGGGGGVPGMTSLNGLGGGG-GIVGGGVNIQVNNHSHIHNHHNSNSNHSNSSSHHTNG--HMGVGGGVRRRLDAWWFVLVNINGPNIVSNAQQLSSLQASQNGQVIHANIGIHSIIS--------NGLNHHHHHH----------------------MDNSSMMHHTPRSESANSISSG
>Lucilia_cuprina/1-264 Lucilia cuprina ecdysteroid receptor (EcR) mRNA, complete cds
------------------------------------------------------------MMKRRWSNNGGFAALKMLEESSSEVTSSSNGLVLSSDINMSPSSLDSPVYGDQEMWLC-ND--SASYNNS----------------------------HQHSVIT-SLQGCTSSLPAQTTIIPLSALP-NSNN-ASLNN-QNQNYQNGN----------------SM-NTNLSVNTNNSVGGGGGGGGVPGMTSLNGLGG------GGGSQVNNHNHSHNHLHHNSNSNHSNSSSHHTNG--HMGIGGGGGGLSV-------NINGPNIVSNAQQLNSLQASQNGQVIHANIGIHSIIS--------NGLNHHHHHH----------------------MNNSSMMHHTPRSESANSISSG
>Ceratitis_capitata/1-211 
------------------------------------------------------------MMKRRWSNNGGF-ALRMLEESSAEVSSSSNGLVLST--TLSPSPLDSPVYGDQDLW--YD--AA-FNGHGG-GGGGGAHSVI--------------TSAH-----SC-AA--LLPPQTSIIPLGGGVNNTNMNGAGNPGI--NFGGS-GGGVNGIVGGGSLAHGS-QLGNGHLGNQLNSHNNNNNNMNMHNNNIN-TTNML-HATLNQGLINGLM-S----------------------------------------GVL-GV------SGGMQHNGLNMQQH----------------------------------------------------------------TPRSDSANSISSG-
>Aedes_albopictus/1-155 
------------------------------------------------------------MMKRRWSNNGGFTALRMLDDSSSEVTSSSAALG----MTMSPNSLGSPNYDELELWSSYED-NA-YNGH----------SVL---------------SNGNNNLGGCGAANNLLM-----------------------------------------------------------NGIVGNNNLNGMMNMASQAVQANANSIQHIVGN--LINGVNPNQ---------------------------------------TLIPPLP-----S-IIQNT-L-MN------------------------------------------------------------------TPRSESVNSISSG-
>Bombyx_mori/1-172 
MRVENVDNVSFALNGRADEWCMSVETRLDSLVREKSEVKAYVGGCPS-VITDAGAYDALFDMRRRWSNNGGF-PLRMLEESSSEVTSSS-ALGLPPAMVMSPESLASPEYRALELW-SYDDGIT-YNTAQSLLG-ACNM--Q---------------QQQLQPQQPHPA-PPTL----PTMPLPMP---------------------------------------------------------------------------------------------------------------------------------------------------------------------------------------------------------------------------PTTPKSENE-SMSSG-
>Spodoptera_frugiperda/1-152 
---------------------MSIESRLDSLVRGKSEVKAFTGGCPSALV-DTGACDTLADMRRRWYNNGGFQTLRMLEESSSEVTSSS-TLGLPPAMVMSPESLASPEYGGLELW-GYEDGLTTYSMAQSL-G-SCTME------------------QQQQPQQQQPQQTQPL----PSMPLPMP---------------------------------------------------------------------------------------------------------------------------------------------------------------------------------------------------------------------------PTTPKSENE-SMSSG-
>Omphisa_fuscidentalis/1-106 
-------------------------------------------------------------MRRRWSNNGGFQTLRMLEESSSEVTSSS-ALGLPPAMVMSPESLASPEYSNLELW-TYEDGIA-YSTAPSLLGNACT--------------------MQQQPPTQAL----------PSMPLPMP---------------------------------------------------------------------------------------------------------------------------------------------------------------------------------------------------------------------------PTTPKSENE-SMSSG-
>Chilo_suppressalis/1-107 Chilo suppressalis CsEcR-B1 mRNA for ecdysone receptor B1 isoform, complete cds
-------------------------------------------------------------MRRRWSNNGGFQTLRMLEESSSEVTSSS-ALGLPPAMVMSPESLASPEYAGLELW-GYDDGIT-YNATQSLLGNTCTM-------------------QQQQPPTQPLPSM-PL---------PMP---------------------------------------------------------------------------------------------------------------------------------------------------------------------------------------------------------------------------PTTPKSENE-SMSSG-
>Manduca_sexta/1-112 
-------------------------------------------------------------MRRRWSNNGCF-PLRMFEESSSEVTSSS-AFGMPAAMVMSPESLASPEYGGLELW-SYDETMTNYPA-QSLLG-ACN-AP-----------------QQQQQQQQQQPSAQPL----PSMPLPMP---------------------------------------------------------------------------------------------------------------------------------------------------------------------------------------------------------------------------PTTPKSENE-SMSSG-
>Stenopsych_marmorata/1-113 
-------------------------------------------------------------MKRRWSNNGGFQTLRMLEDSSAEVSSSS-AL-ISPAMVMSPESLGSPEYGEIELW-GYDEGLH-L---------SCGGAP-------------SALALAPQQPPPPHPLPLLLPPM--SLPLPLPHA-------------------------------------------------------------------------------------------------------------------------------------------------------------------------------------------------------------------------PNTPKSENG-SASSG-
